# Supplementary material for: Understanding implementability in clinical trials: a pragmatic review and concept map
Source: Trials. 2021 Mar 26;22:232. doi: 10.1186/s13063-021-05185-w (PMC7995762; doi:10.1186/s13063-021-05185-w)
Supplement: Supplementary file 3 — Additional file 3. Characteristics of included resources. A complete list of included resources, including year of publication, resource type, design, producing organisation, geographic scope, description and full reference information. [file 13063_2021_5185_MOESM3_ESM.xlsx]

## Sheet: Characteristics of studies
Additional File 3: Characteristics of included resources
Understanding implementability in clinical trials: a pragmatic review and concept map
Miranda Cumpston, Steve Webb, Philippa Middleton, Greg Sharplin, Sally Green for the Australian Clinical Trials Alliance Reference Group on Impact and Implementation of CTN Trials.
ID	First Author	Year	Type	Design	Organisation/Group	Produced in	Scope	Methods/Description	Reference
1	Atkins	2011	Guidance	Organisational guidance	AHRQ	USA	International	Guidance for systematic review authors on assessing applicability of evidence from trials.	Atkins D, Chang S, Gartlehner G, Buckley D, Whitlock E, Berliner E, et al. Assessing the Applicability of Studies When Comparing Medical Interventions. 2011. In: Methods Guide for Comparative Effectiveness Reviews AHRQ Publication No 11-EHC019-EF Available at http://effectivehealthcareahrqgov/ [Internet]. Available from: https://effectivehealthcare.ahrq.gov/topics/methods-guidance-applicability/m…
2	Baxter	2019	Tool	Consultation process	-	UK	International	FITAR tool for reporting transferability, applicability of interventions in systematic reviews.	Baxter S, Johnson M, Chambers D, Sutton A, Goyder E, Booth A. Towards greater understanding of implementation during systematic reviews of complex healthcare interventions: the framework for implementation transferability applicability reporting (FITAR). BMC Medical Research Methodology. 2019;19(1):80.
3	Bertizzolo	2019	Descriptive data (problem)	Cross-sectional study	-	-	International	Cross-sectional study of discordance in risk of bias assessments in trials included in multiple Cochrane reviews.	Bertizzolo L, Bossuyt P, Atal I, Ravaud P, Dechartres A. Disagreements in risk of bias assessment for randomised controlled trials included in more than one Cochrane systematic reviews: a research on research study using cross-sectional design. BMJ Open. 2019;9(4):e028382.
4	Boaz	2018	Guidance	Expert guidance	-	-	International	Design principles for stakeholder engagement in research.	Boaz A, Hanney S, Borst R, O’Shea A, Kok M. How to engage stakeholders in research: design principles to support improvement. Health Research Policy and Systems. 2018;16(1):60.
5	Boutron	2017	Tool	Consensus process	-	-	International	Extension to CONSORT reporting guideline for trials of non-pharmacological interventions.	Boutron I, Altman DG, Moher D, Schulz KF, Ravaud P, Group ftCN. CONSORT Statement for Randomized Trials of Nonpharmacologic Treatments: A 2017 Update and a CONSORT Extension for Nonpharmacologic Trial AbstractsCONSORT Nonpharmacologic Treatments. Annals of Internal Medicine. 2017;167(1):40-7.
6	Breitenstein	2010	Guidance	Expert guidance	-	USA	International	Discussion of importance of measuring of fidelity in trials to understand how an intervention would work if implemented.	Breitenstein SM, Gross D, Garvey CA, Hill C, Fogg L, Resnick B. Implementation fidelity in community-based interventions. Res Nurs Health. 2010;33(2):164-73.
7,8	Brouwers; Kastner	2015	Tool	Consensus process	-	-	International	Guideline Implementability for Decision Excellence Model (GUIDE-M).	Brouwers MC, Makarski J, Kastner M, Hayden L, Bhattacharyya O. The Guideline Implementability Decision Excellence Model (GUIDE-M): a mixed methods approach to create an international resource to advance the practice guideline field. Implement Sci. 2015;10:36. Kastner M, Bhattacharyya O, Hayden L, Makarski J, Estey E, Durocher L, et al. Guideline uptake is influenced by six implementability domain…
9	Buckley	2013	Guidance	Organisational guidance	AHRQ	USA	USA/Canada	Guidance for systematic review authors converting a stakeholder-nominated topic into a researchable question.	Buckley D, Ansari M, Butler M, Williams C, Chang C. The Refinement of Topics for Systematic Reviews: Lessons and Recommendations From the Effective Health Care Program. 2013. In: Methods Guide for Comparative Effectiveness Reviews [Internet]. Agency for Healthcare Research and Quality. AHRQ Publication No. 13-EHC023-EF. Available from: https://effectivehealthcare.ahrq.gov/topics/methods-guidance-…
10	Campbell	2018	Tool	Consensus process	-	-	International	TIDierR-PHP extension to TIDieR reporting guideline for population health and policy interventions.	Campbell M, Katikireddi SV, Hoffmann T, Armstrong R, Waters E, Craig P. TIDieR-PHP: a reporting guideline for population health and policy interventions. BMJ. 2018;361:k1079.
11	Cargo	2015	Tool	Other review	Campbell Collaboration	-	International	Ch-IMP tool to assess implementation in trials for use by systematic review authors.	Cargo M, Stankov I, Thomas J, Saini M, Rogers P, Mayo-Wilson E, et al. Development, inter-rater reliability and feasibility of a checklist to assess implementation (Ch-IMP) in systematic reviews: the case of provider-based prevention and treatment programs targeting children and youth. BMC Med Res Methodol. 2015;15:73.
12,13	Chan(a); Chan(b)	2013	Tool	Consensus process	-	-	International	SPIRIT reporting guideline for clinical trial protocols.	Chan A-W, Tetzlaff JM, Altman DG, Laupacis A, Gøtzsche PC, Krleža-Jerić K, et al. SPIRIT 2013 Statement: Defining Standard Protocol Items for Clinical Trials. Annals of Internal Medicine. 2013;158(3):200-7. Chan A-W, Tetzlaff JM, Gøtzsche PC, Altman DG, Mann H, Berlin JA, et al. SPIRIT 2013 explanation and elaboration: guidance for protocols of clinical trials. BMJ. 2013;346:e7586.
14	Chan	2014	Guidance	Expert guidance	REWARD Alliance	-	International	Lancet/REWARD series on research waste paper 4: discussion of accessible research and selective publication.	Chan A-W, Song F, Vickers A, Jefferson T, Dickersin K, Gøtzsche PC, et al. Increasing value and reducing waste: addressing inaccessible research. The Lancet. 2014;383(9913):257-66.
15	Chou	2018	Guidance	Organisational guidance	AHRQ	USA	International	Guidance on selection and reporting of harm outcomes for systematic reviews.	Chou R, Baker W, Bañez L, Iyer S, Myers E, Newberry S, et al. Prioritization and Selection of Harms for Inclusion in Systematic Reviews (Methods Guide Chapter). 2018. In: Methods Guide for Comparative Effectiveness Reviews [Internet]. Rockville, MD: Agency for Healthcare Research and Quality.AHRQ Publication No. 17(18)-EHC-034-EF. Available from: https://effectivehealthcare.ahrq.gov/topics/method…
16	CIHR	2012	Guidance	Organisational guidance	CIHR	Canada	Canada	Guidance for research funding applicants on integrated knowledge translation, including stakeholder involvement.	CIHR (Canadian Institutes of Health Research). Guide to Knowledge Translation Planning at CIHR: Integrated and End-of-Grant Approaches. Ottawa: CIHR; 2012.
17	CIHR	2014	Guidance	Organisational guidance	CIHR	Canada	Canada	Guidance on patient engagement throughout the research process.	CIHR (Canadian Institutes for Health Research). Strategy for Patient-Oriented Research: Patient Engagement Framework. 2014.
18	Clark	2013	Descriptive data (problem)	Cross-sectional study	-	-	International	Cross-sectional study of completeness of reporting of trials indexed in MEDLINE.	Clark L, Schmidt U, Tharmanathan P, Adamson J, Hewitt C, Torgerson D. Poor reporting quality of key Randomization and Allocation Concealment details is still prevalent among published RCTs in 2011: a review. Journal of evaluation in clinical practice. 2013;19(4):703-7.
19	COMET	2019	Tool	Various	COMET Initiative	-	International	COMET Initiative: repository of core outcome sets for use in different clinical areas.	COMET Initiative. COMET Initiative [Available from: http://www.comet-initiative.org/.
20	CTTI	2015	Guidance	Organisational guidance	CTTI	USA	USA	Guidance for trialists, sponsors and patient groups on engagement with patient groups in drug development, drawing on qualitative research.	CTTI (Clinical Trials Transformation Initiative). CTTI Recommendations: Effective engagement with patient groups around clinical trials. 2015.
21	Dechartres	2017	Descriptive data (problem)	Cross-sectional study	-	-	International	Cross-sectional study of risk of bias assessments in trials included in Cochrane reviews.	Dechartres A, Trinquart L, Atal I, Moher D, Dickersin K, Boutron I, et al. Evolution of poor reporting and inadequate methods over time in 20 920 randomised controlled trials included in Cochrane reviews: research on research study. BMJ. 2017;357:j2490.
22	Dwan	2013	Descriptive data (problem)	Systematic review	-	UK	International	Systematic review of studies assessing publication and outcome reporting bias.	Dwan K, Gamble C, Williamson PR, Kirkham JJ. Systematic Review of the Empirical Evidence of Study Publication Bias and Outcome Reporting Bias — An Updated Review. PLOS ONE. 2013;8(7):e66844.
23	Forsythe	2019	Descriptive data (benefit)	Other review	PCORI	USA	USA	Review of the impact of patient engagement in published reports of studies funded by PCORI.	Forsythe LP, Carman KL, Szydlowski V, Fayish L, Davidson L, Hickam DH, et al. Patient Engagement In Research: Early Findings From The Patient-Centered Outcomes Research Institute. Health Affairs. 2019;38(3):359-67.
24	Forsythe	2018	Descriptive data (benefit)	Other review	PCORI	USA	USA	Review of impact of patient engagement in evaluation reports submitted to PCORI by funded researchers and partners.	Forsythe L, Heckert A, Margolis MK, Schrandt S, Frank L. Methods and impact of engagement in research, from theory to practice and back again: early findings from the Patient-Centered Outcomes Research Institute. Quality of Life Research. 2018;27(1):17-31.
25	Gagliardi	2011	Guidance	Expert guidance	University of Toronto	Canada	International	Conceptual map of implementability features for guidelines and review of frequency in published guidelines.	Gagliardi AR, Brouwers MC, Palda VA, Lemieux-Charles L, Grimshaw JM. How can we improve guideline use? A conceptual framework of implementability. Implement Sci. 2011;6:26.
26	Glasziou	2014	Guidance	Expert guidance	REWARD Alliance	-	International	Lancet/REWARD series on research waste paper 5: discussion of incomplete or unusable reporting.	Glasziou P, Altman DG, Bossuyt P, Boutron I, Clarke M, Julious S, et al. Reducing waste from incomplete or unusable reports of biomedical research. The Lancet. 2014;383(9913):267-76.
27	Guise	2017	Tool	Consensus process	AHRQ	USA	International	PRISMA CI extenstion to PRISMA reporting guideline for complex interventions in systematic reviews	Guise JM, Butler ME, Chang C, Viswanathan M, Pigott T, Tugwell P. AHRQ series on complex intervention systematic reviews-paper 6: PRISMA-CI extension statement and checklist. J Clin Epidemiol. 2017;90:43-50.
28	Hays	2016	Descriptive data (problem)	Cross-sectional study	-	USA	International	Cross-sectional study of reporting of abstracts of trials in high-impact journals using the CONSORT for Abstracts reporting guideline.	Hays M, Andrews M, Wilson R, Callender D, O'Malley PG, Douglas K. Reporting quality of randomised controlled trial abstracts among high-impact general medical journals: a review and analysis. BMJ Open. 2016;6(7):e011082.
29	Higgins	2016	Tool	Consultation process	Cochrane	-	International	Cochrane Risk of Bias 2.0 tool to assess risk of bias of randomised trials for use by systematic review authors.	Higgins J, Sterne J, Savović J, Page M, Hróbjartsson A, Boutron I, et al. A revised tool for assessing risk of bias in randomized trials In: Chandler J, McKenzie J, Boutron I, Welch V (editors). Cochrane Methods. Cochrane Database of Systematic Reviews. 2016(10 (Suppl 1)).
30	Hodkinson	2013	Descriptive data (problem)	Systematic review	-	UK	International	Systematic review of studies of compliance with CONSORT Harms reporting guideline.	Hodkinson A, Kirkham JJ, Tudur-Smith C, Gamble C. Reporting of harms data in RCTs: a systematic review of empirical assessments against the CONSORT harms extension. BMJ Open. 2013;3(9):e003436.
31	Hoffman	2014	Tool	Consensus process	-	-	International	TIDieR extension to the CONSORT and SPIRIT reporting guidelines for reporting of interventions.	Hoffmann TC, Glasziou PP, Boutron I, Milne R, Perera R, Moher D, et al. Better reporting of interventions: template for intervention description and replication (TIDieR) checklist and guide. BMJ. 2014;348:g1687.
32	ICTRP	2017	Guidance	Organisational guidance	ICTRP	-	International	Declaration on registration and public disclosure of results from clinical trials.	ICTRP (International Clinical Trials Registry Platform). Joint statement on public disclosure of results from clinical trials 2017. Available from: https://www.who.int/ictrp/results/jointstatement/en/.
33	INVOLVE	2012	Guidance	Organisational guidance	NIHR	UK	UK	Guidance on public involvement in research	INVOLVE. Briefing notes for researchers: public involvement in NHS, public health and social care research. Eastleigh [Internet]. 2012. Available from: https://www.invo.org.uk/resource-centre/resource-for-researchers/.
34	Ioannidis	2014	Guidance	Expert guidance	REWARD Alliance	-	International	Lancet/REWARD series on research waste paper 2: discussion of design, conduct and analysis of studies.	Ioannidis JPA, Greenland S, Hlatky MA, Khoury MJ, Macleod MR, Moher D, et al. Increasing value and reducing waste in research design, conduct, and analysis. The Lancet. 2014;383(9912):166-75.
35	Jones	2015	Descriptive data (problem)	Systematic review	-	USA	International	Systematic review of studies of consistency between registered and published outcomes in trials.	Jones CW, Keil LG, Holland WC, Caughey MC, Platts-Mills TF. Comparison of registered and published outcomes in randomized controlled trials: a systematic review. BMC Medicine. 2015;13(1):282.
36	Kashyap	2011	Tool	Other review	-	USA	International	GLIA 2 tool to measure implementability in guidelines.	Kashyap N, Dixon J, Michel G, Brandt C, Shiffman RN. GuideLine Implementability Appraisal v. 2.0. BMC Medical Informatics and Decision Making [Internet]. 2011. Available from: http://nutmeg.med.yale.edu/glia.
37	Kirkham	2010	Descriptive data (problem)	Cross-sectional study	-	UK	International	Cross-sectional study of systematic reviews to examine missing data in included studies and its impact on the review findings.	Kirkham JJ, Dwan KM, Altman DG, Gamble C, Dodd S, Smyth R, et al. The impact of outcome reporting bias in randomised controlled trials on a cohort of systematic reviews. BMJ. 2010;340:c365.
38	Lavis(a)	2009	Guidance	Expert guidance	SUPPORT Collaboration	-	International	SUPPORT Tools for evidence-informed health policymaking paper 5: discussion of how evidence can be used to frame policy options.	Lavis JN, Wilson MG, Oxman AD, Grimshaw J, Lewin S, Fretheim A. SUPPORT Tools for evidence-informed health Policymaking (STP) 5: Using research evidence to frame options to address a problem. Health Research Policy and Systems. 2009;7(1):S5.
39	Lavis(b)	2009	Guidance	Expert guidance	SUPPORT Collaboration	-	International	SUPPORT Tools for evidence-informed health policymaking paper 9: discussion of how the applicability of systematic reviews can be assessed.	Lavis JN, Oxman AD, Souza NM, Lewin S, Gruen RL, Fretheim A. SUPPORT Tools for evidence-informed health Policymaking (STP) 9: Assessing the applicability of the findings of a systematic review. Health Research Policy and Systems. 2009;7(1):S9.
40	Loudon	2015	Tool	Consensus process	-	-	International	PRECIS-2 tool to enable planning of pragmatic trials to inform decisions about whether to implement an intervention in practice.	Loudon K, Treweek S, Sullivan F, Donnan P, Thorpe KE, Zwarenstein M. The PRECIS-2 tool: designing trials that are fit for purpose. BMJ. 2015;350:h2147.
41	Malmivaara	2019	Descriptive data (problem)	Cross-sectional study	-	Finland	International	Cross-sectional study of reporting of applicability of trials in high-impact journals.	Malmivaara A. Generalizability of findings from randomized controlled trials is limited in the leading general medical journals. Journal of Clinical Epidemiology. 2019;107:36-41.
42	Möhler	2015	Tool	Consensus process	-	Germany	International	CReDECI 2 checklist for reporting development of complex healthcare interventions.	Möhler R, Köpke S, Meyer G. Criteria for Reporting the Development and Evaluation of Complex Interventions in healthcare: revised guideline (CReDECI 2). Trials. 2015;16(1):204.
43	Montgomery	2013	Tool	Consensus process	-	-	International	Oxford Implementation Index to guide data collection of implementation information in systematic reviews.	Montgomery P, Underhill K, Gardner F, Operario D, Mayo-Wilson E. The Oxford Implementation Index: a new tool for incorporating implementation data into systematic reviews and meta-analyses. Journal of Clinical Epidemiology. 2013;66(8):874-82.
44	Ndounga Diakou	2017	Descriptive data (problem)	Systematic review	-	République du Congo	Sub-Saharan Africa	Systematic review of reporting of risk of bias and interventions in trials conducted in Sub-Saharan Africa.	Ndounga Diakou LA, Ntoumi F, Ravaud P, Boutron I. Avoidable waste related to inadequate methods and incomplete reporting of interventions: a systematic review of randomized trials performed in Sub-Saharan Africa. Trials. 2017;18(1):291.
45	Neta	2015	Guidance	Expert guidance	NIH	USA	International	Framework of concepts that enhance implementability in planning and reporting of late-phase trials.	Neta G, Glasgow RE, Carpenter CR, Grimshaw JM, Rabin BA, Fernandez ME, et al. A Framework for Enhancing the Value of Research for Dissemination and Implementation. American Journal of Public Health. 2015;105(1):49-57.
46	NHMRC	2018	Guidance	Organisational guidance	NHMRC	Australia	International	Guidance for guideline developers on how to increase implementability of guidelines.	NHMRC (National Health and Medical Research Council). NHMRC Guidelines for Guidelines: Implementability. 2018 Last published 20/11/2018. Available from: https://nhmrc.gov.au/guidelinesforguidelines/plan/implementability.
47	NIHR	2019	Guidance	Organisational guidance	NIHR	UK	UK	Policy statement on trial registration and publication of protocols and trial findings.	NIHR (National Institute for Health Research). NIHR policy on clinical trial registration and disclosure of results2019. Available from: https://www.nihr.ac.uk/about-us/who-we-are/our-policies/adding-value-in-research.htm.
48	Oliver	2014	Descriptive data (benefit and problem)	Systematic review	-	-	International	Systematic review of barriers and facilitators to the uptake of evidence in policy.	Oliver K, Innvar S, Lorenc T, Woodman J, Thomas J. A systematic review of barriers to and facilitators of the use of evidence by policymakers. BMC Health Serv Res. 2014;14:2.
49	Oude Rengerink	2017	Guidance	Expert guidance	GetReal Consortium	-	International	Journal of Clinical Epidemiology series on pragmatic trials and real world evidence paper 3: dicsussion of patient population.	Oude Rengerink K, Kalkman S, Collier S, Ciaglia A, Worsley SD, Lightbourne A, et al. Series: Pragmatic trials and real world evidence: Paper 3. Patient selection challenges and consequences. J Clin Epidemiol. 2017;89:173-80.
50	PCORI	2016	Tool	Not stated	PCORI	USA	International	PCORI Engagement Rubric for planning stakeholder engagement in research.	PCORI (Patient Centred Outcomes Research Institute). PCORI Engagement Rubric. PCORI website 2016 [Available from: https://www.pcori.org/sites/default/files/Engagement-Rubric.pdf.
51	PCORI	2018	Guidance	Organisational guidance	PCORI	USA	International	Guidance document on conducting pragmatic trials.	PCORI (Patient Centered Outcomes Research Institute). Guidance on the Design and Conduct of Trials in Real-World Settings: Factors to Consider in Pragmatic Patient Centered Outcomes Research 2018 [Available from: https://www.pcori.org/research-results/about-our-research/guidance-design-and-conduct-trials-real-world-settings-factors.
52	Proctor	2011	Guidance	Expert guidance	-	USA	International	Theoretical framework for implementation outcomes.	Proctor E, Silmere H, Raghavan R, Hovmand P, Aarons G, Bunger A, et al. Outcomes for Implementation Research: Conceptual Distinctions, Measurement Challenges, and Research Agenda. Administration and Policy in Mental Health and Mental Health Services Research. 2011;38(2):65-76.
53	Reveiz	2010	Descriptive data (problem)	Cross-sectional study	-		International	Cross-sectional study of reporting risk of bias characteristics in ICTRP registry records.	Reveiz L, Chan AW, Krleza-Jeric K, Granados CE, Pinart M, Etxeandia I, et al. Reporting of methodologic information on trial registries for quality assessment: a study of trial records retrieved from the WHO search portal. PLoS One. 2010;5(8):e12484.
54	Saini	2014	Descriptive data (problem)	Cross-sectional study	-	UK	International	Substudy of Kirkham 2010 [37] cross-sectional study of systematic reviews examining reporting of harm outcomes in included trials.	Saini P, Loke YK, Gamble C, Altman DG, Williamson PR, Kirkham JJ. Selective reporting bias of harm outcomes within studies: findings from a cohort of systematic reviews. BMJ. 2014;349:g6501.
55	Schloemer	2018	Tool	Other review	-	-	International	PIET-T process model to identify aspects of research question that affect transferability of an intervention to a new context.	Schloemer T, Schröder-Bäck P. Criteria for evaluating transferability of health interventions: a systematic review and thematic synthesis. Implementation Science. 2018;13(1):88.
56,57	Schulz; Moher	2010	Tool	Consensus process	-	-	International	CONSORT reporting guideline for randomised trials.	Schulz KF, Altman DG, Moher D. CONSORT 2010 Statement: updated guidelines for reporting parallel group randomised trials. BMJ. 2010;340:c332. Moher D, Hopewell S, Schulz KF, Montori V, Gøtzsche PC, Devereaux PJ, et al. CONSORT 2010 Explanation and Elaboration: updated guidelines for reporting parallel group randomised trials. BMJ. 2010;340:c869.
58	Spence	2018	Descriptive data (problem)	Cross-sectional study	-	USA	International	Cross-sectional study of participant consent forms to identify commitments made around use of results.	Spence OM, Onwuchekwa Uba R, Shin S, Doshi P. Patient consent to publication and data sharing in industry and NIH-funded clinical trials. Trials. 2018;19(1):269.
59	Staley	2009	Descriptive data (benefit)	Systematic review	INVOLVE, NIHR	UK	International	Systematic review of evaluations of impact of patient involvement in research.	Staley K. Exploring Impact: Public involvement in NHS, public health and social care research2009. Available from: https://www.invo.org.uk/posttypepublication/exploring-impact-public-involvement-in-nhs-public-health-and-social-care-research/.
60	Streater	2016	Tool	Expert guidance	-	-	International	ImPress tool to assess implementation readiness in completed trials.	Streater A, Spector A, Aguirre E, Stansfeld J, Orrell M. ImpRess: an Implementation Readiness checklist developed using a systematic review of randomised controlled trials assessing cognitive stimulation for dementia. BMC Medical Research Methodology. 2016;16(1):167.
61	Treweek	2009	Guidance	Expert guidance	-	-	International	Literature review of characteristics of pragmatic trials that enhance applicability.	Treweek S, Zwarenstein M. Making trials matter: pragmatic and explanatory trials and the problem of applicability. Trials. 2009;10:37.
62	Turner	2012	Descriptive data (problem)	Systematic review	-	-	International	Systematic review of whether journal endorsement of CONSORT improves reporting of trials.	Turner L, Shamseer L, Altman DG, Weeks L, Peters J, Kober T, et al. Consolidated standards of reporting trials (CONSORT) and the completeness of reporting of randomised controlled trials (RCTs) published in medical journals. Cochrane Database of Systematic Reviews. 2012(11).
63	Welsing	2017	Guidance	Expert guidance	GetReal Consortium	-	International	Journal of Clinical Epidemiology series on pragmatic trials and real world evidence paper 6: discussion of outcome measures.	Welsing PM, Oude Rengerink K, Collier S, Eckert L, van Smeden M, Ciaglia A, et al. Series: Pragmatic trials and real world evidence: Paper 6. Outcome measures in the real world. J Clin Epidemiol. 2017;90:99-107.
64	Wieland	2017	Tool	Consensus process	-	-	International	RITES tool to assess the efficacy-effectiveness spectrum of evidence in trials for use by systematic review authors.	Wieland LS, Berman BM, Altman DG, Barth J, Bouter LM, D'Adamo CR, et al. Rating of Included Trials on the Efficacy&#x2013;Effectiveness Spectrum: development of a new tool for systematic reviews. Journal of Clinical Epidemiology. 2017;84:95-104.
65	Worsley	2017	Guidance	Expert guidance	GetReal Consortium	-	International	Journal of Clinical Epidemiology series on pragmatic trials and real world evidence paper 2: discussion of site selection.	Worsley SD, Oude Rengerink K, Irving E, Lejeune S, Mol K, Collier S, et al. Series: Pragmatic trials and real world evidence: Paper 2. Setting, sites, and investigator selection. Journal of Clinical Epidemiology. 2017;88:14-20.
66	Zhang	2017	Descriptive data (problem)	Cross-sectional study	-	-	International	Cross-sectional study of inconsistency of outcomes reporting in protocols and final publications of trials in high-impact journals.	Zhang S, Liang F, Li W. Comparison between publicly accessible publications, registries, and protocols of phase III trials indicated persistence of selective outcome reporting. J Clin Epidemiol. 2017;91:87-94.
67	Zuidgeest	2017	Guidance	Expert guidance	GetReal Consortium	-	International	Journal of Clinical Epidemiology series on pragmatic trials and real world evidence paper 5: discussion of usual care and real-world comparators.	Zuidgeest MGP, Welsing PMJ, van Thiel GJMW, Ciaglia A, Alfonso-Cristancho R, Eckert L, et al. Series: Pragmatic trials and real world evidence: Paper 5. Usual care and real life comparators. Journal of Clinical Epidemiology. 2017;90:92-8.
68	Zwierzyna	2018	Descriptive data (problem)	Cross-sectional study	-	UK	International	Cross sectional study of publication of drug trials registered on clinicaltrials.gov.	Zwierzyna M, Davies M, Hingorani AD, Hunter J. Clinical trial design and dissemination: comprehensive analysis of clinicaltrials.gov and PubMed data since 2005. BMJ. 2018;361:k2130.
